# Supplementary material for: Evolution of the nonsense-mediated decay pathway is associated with decreased cytolytic immune infiltration
Source: PLoS Comput Biol. 2019 Oct 28;15(10):e1007467. doi: 10.1371/journal.pcbi.1007467 (PMC6837539; doi:10.1371/journal.pcbi.1007467)
Supplement: S1 Table — (XLSX) [file pcbi.1007467.s001.xlsx]

## Sheet: key - cancer types
Cancer type	Description
BLCA	Bladder urothelial carcinoma
BRCA	Breast invasive carcinoma
CESC	Cervical and endocervical cancers
COAD/READ	Colorectal adenocarcinoma
GBM/LGG	Glioma
HNSC	Head and Neck squamous cell carcinoma
KIPAN	Pan-kidney cohort (kidney chromophobe, kidney renal clear cell carcinoma, and kidney renal papillary cell carcinoma)
LUAD	Lung adenocarcinoma
LUSC	Lung squamous cell carcinoma
OV	Ovarian serous cystadenocarcinoma
PRAD	Prostate adenocarcinoma
SKCM	Skin cutaneous melanoma
STAD	Stomach adenocarcinoma
THCA	Thyroid carcinoma
UCEC	Uterine corpus endometrial carcinoma

## Sheet: key - features
Type	Features (patient-level)	Description
mutational counts	silent	count of silent mutations
	missense	count of missense mutations
	nonstop	count of nonstop mutations
	nonsense	count of nonsense mutations
	frameshift	count of frameshift mutations
	total	count of all mutations
NMD burden; based on nonsense and frameshift	nmdptc_max	maximum NMD efficiency value
	nmdptc_n_decayed	number of transcripts with NMD
	nmdptc_frac_decayed	fraction of transcripts with NMD
	nmdptc_med	median NMD efficiency
	nmdptc_med.wt	median NMD efficiency, weighted by mRNA expression
	nmdptc_mean	mean NMD efficiency
	nmdptc_mean.wt	mean NMD efficiency, weighted by mRNA expression
	nmdptc_mut.bool	boolean for whether there are any nonsense/frameshift mutations (after QA)
NMD burden; based on frameshift	nmdfs_max	maximum NMD efficiency value
	nmdfs_n_decayed	number of transcripts with NMD
	nmdfs_frac_decayed	fraction of transcripts with NMD
	nmdfs_med	median NMD efficiency
	nmdfs_med.wt	median NMD efficiency, weighted by mRNA expression
	nmdfs_mean	mean NMD efficiency
	nmdfs_mean.wt	mean NMD efficiency, weighted by mRNA expression
	nmdfs_mut.bool	boolean for whether there are any frameshift mutations (after QA)
NMD burden; based on nonsense	nmdns_max	maximum NMD efficiency value
	nmdns_n_decayed	number of transcripts with NMD
	nmdns_frac_decayed	fraction of transcripts with NMD
	nmdns_med	median NMD efficiency
	nmdns_med.wt	median NMD efficiency, weighted by mRNA expression
	nmdns_mean	mean NMD efficiency
	nmdns_mean.wt	mean NMD efficiency, weighted by mRNA expression
	nmdns_mut.bool	boolean for whether there are any nonsense mutations (after QA)

## Sheet: rf model multivariate
model_name	BLCA model	BLCA model eval	BRCA model	BRCA model eval	CESC model	CESC model eval	COADREAD model	COADREAD model eval	GBMLGG model	GBMLGG model eval	HNSC model	HNSC model eval	KIPAN model	KIPAN model eval	LUAD model	LUAD model eval	LUSC model	LUSC model eval	OV model	OV model eval	PRAD model	PRAD model eval	SKCM model	SKCM model eval	STAD model	STAD model eval	THCA model	THCA model eval	UCEC model	UCEC model eval
bin_rf_mut	cyt.cat~silent+missense+nonstop+nonsense+frameshift+total	auc.val:0.41;auc.cv:0.42;auc.cv.sd:0.14;oob:0.52	cyt.cat~silent+missense+nonstop+nonsense+frameshift+total	auc.val:0.64;auc.cv:0.65;auc.cv.sd:0.07;oob:0.39	cyt.cat~silent+missense+nonstop+nonsense+frameshift+total	auc.val:0.45;auc.cv:0.47;auc.cv.sd:0.11;oob:0.54	cyt.cat~silent+missense+nonstop+nonsense+frameshift+total	auc.val:0.69;auc.cv:0.70;auc.cv.sd:0.17;oob:0.39	cyt.cat~silent+missense+nonstop+nonsense+frameshift+total	auc.val:0.79;auc.cv:0.81;auc.cv.sd:0.10;oob:0.27	cyt.cat~silent+missense+nonstop+nonsense+frameshift+total	auc.val:0.61;auc.cv:0.63;auc.cv.sd:0.21;oob:0.42	cyt.cat~silent+missense+nonstop+nonsense+frameshift+total	auc.val:0.75;auc.cv:0.75;auc.cv.sd:0.05;oob:0.35	cyt.cat~silent+missense+nonstop+nonsense+frameshift+total	auc.val:0.49;auc.cv:0.53;auc.cv.sd:0.13;oob:0.48	cyt.cat~silent+missense+nonstop+nonsense+frameshift+total	auc.val:0.65;auc.cv:0.70;auc.cv.sd:0.14;oob:0.38	cyt.cat~silent+missense+nonstop+nonsense+frameshift+total	auc.val:0.52;auc.cv:0.54;auc.cv.sd:0.16;oob:0.47	cyt.cat~silent+missense+nonstop+nonsense+frameshift+total	auc.val:0.44;auc.cv:0.47;auc.cv.sd:0.14;oob:0.57	cyt.cat~silent+missense+nonstop+nonsense+frameshift+total	auc.val:0.61;auc.cv:0.61;auc.cv.sd:0.19;oob:0.38	cyt.cat~silent+missense+nonstop+nonsense+frameshift+total	auc.val:0.69;auc.cv:0.69;auc.cv.sd:0.13;oob:0.34	cyt.cat~silent+missense+nonstop+nonsense+frameshift+total	auc.val:0.52;auc.cv:0.53;auc.cv.sd:0.08;oob:0.52	cyt.cat~silent+missense+nonstop+nonsense+frameshift+total	auc.val:0.64;auc.cv:0.66;auc.cv.sd:0.15;oob:0.39
bin_rf_NMD	cyt.cat~nmdptc_max+nmdptc_n_decayed+nmdptc_frac_decayed+nmdptc_med+nmdptc_med.wt+nmdptc_mean+nmdptc_mean.wt+nmdptc_mut.bool+nmdfs_max+nmdfs_n_decayed+nmdfs_frac_decayed+nmdfs_med+nmdfs_med.wt+nmdfs_mean+nmdfs_mean.wt+nmdfs_mut.bool+nmdns_max+nmdns_n_decayed+nmdns_frac_decayed+nmdns_med+nmdns_med.wt+nmdns_mean+nmdns_mean.wt+nmdns_mut.bool	auc.val:0.62;auc.cv:0.72;auc.cv.sd:0.19;oob:0.33	cyt.cat~nmdptc_max+nmdptc_n_decayed+nmdptc_frac_decayed+nmdptc_med+nmdptc_med.wt+nmdptc_mean+nmdptc_mean.wt+nmdptc_mut.bool+nmdfs_max+nmdfs_n_decayed+nmdfs_frac_decayed+nmdfs_med+nmdfs_med.wt+nmdfs_mean+nmdfs_mean.wt+nmdfs_mut.bool+nmdns_max+nmdns_n_decayed+nmdns_frac_decayed+nmdns_med+nmdns_med.wt+nmdns_mean+nmdns_mean.wt+nmdns_mut.bool	auc.val:0.52;auc.cv:0.54;auc.cv.sd:0.07;oob:0.49	cyt.cat~nmdptc_max+nmdptc_n_decayed+nmdptc_frac_decayed+nmdptc_med+nmdptc_med.wt+nmdptc_mean+nmdptc_mean.wt+nmdptc_mut.bool+nmdfs_max+nmdfs_n_decayed+nmdfs_frac_decayed+nmdfs_med+nmdfs_med.wt+nmdfs_mean+nmdfs_mean.wt+nmdfs_mut.bool+nmdns_max+nmdns_n_decayed+nmdns_frac_decayed+nmdns_med+nmdns_med.wt+nmdns_mean+nmdns_mean.wt+nmdns_mut.bool	auc.val:0.62;auc.cv:0.60;auc.cv.sd:0.18;oob:0.34	cyt.cat~nmdptc_max+nmdptc_n_decayed+nmdptc_frac_decayed+nmdptc_med+nmdptc_med.wt+nmdptc_mean+nmdptc_mean.wt+nmdptc_mut.bool+nmdfs_max+nmdfs_n_decayed+nmdfs_frac_decayed+nmdfs_med+nmdfs_med.wt+nmdfs_mean+nmdfs_mean.wt+nmdfs_mut.bool+nmdns_max+nmdns_n_decayed+nmdns_frac_decayed+nmdns_med+nmdns_med.wt+nmdns_mean+nmdns_mean.wt+nmdns_mut.bool	auc.val:0.71;auc.cv:0.73;auc.cv.sd:0.15;oob:0.34	cyt.cat~nmdptc_max+nmdptc_n_decayed+nmdptc_frac_decayed+nmdptc_med+nmdptc_med.wt+nmdptc_mean+nmdptc_mean.wt+nmdptc_mut.bool+nmdfs_max+nmdfs_n_decayed+nmdfs_frac_decayed+nmdfs_med+nmdfs_med.wt+nmdfs_mean+nmdfs_mean.wt+nmdfs_mut.bool+nmdns_max+nmdns_n_decayed+nmdns_frac_decayed+nmdns_med+nmdns_med.wt+nmdns_mean+nmdns_mean.wt+nmdns_mut.bool	auc.val:0.54;auc.cv:0.52;auc.cv.sd:0.11;oob:0.45	cyt.cat~nmdptc_max+nmdptc_n_decayed+nmdptc_frac_decayed+nmdptc_med+nmdptc_med.wt+nmdptc_mean+nmdptc_mean.wt+nmdfs_max+nmdfs_n_decayed+nmdfs_frac_decayed+nmdfs_med+nmdfs_med.wt+nmdfs_mean+nmdfs_mean.wt+nmdfs_mut.bool+nmdns_max+nmdns_n_decayed+nmdns_frac_decayed+nmdns_med+nmdns_med.wt+nmdns_mean+nmdns_mean.wt+nmdns_mut.bool	auc.val:0.67;auc.cv:0.68;auc.cv.sd:0.10;oob:0.35	cyt.cat~nmdptc_max+nmdptc_n_decayed+nmdptc_frac_decayed+nmdptc_med+nmdptc_med.wt+nmdptc_mean+nmdptc_mean.wt+nmdptc_mut.bool+nmdfs_max+nmdfs_n_decayed+nmdfs_frac_decayed+nmdfs_med+nmdfs_med.wt+nmdfs_mean+nmdfs_mean.wt+nmdfs_mut.bool+nmdns_max+nmdns_n_decayed+nmdns_frac_decayed+nmdns_med+nmdns_med.wt+nmdns_mean+nmdns_mean.wt+nmdns_mut.bool	auc.val:0.69;auc.cv:0.72;auc.cv.sd:0.06;oob:0.35	cyt.cat~nmdptc_max+nmdptc_n_decayed+nmdptc_frac_decayed+nmdptc_med+nmdptc_med.wt+nmdptc_mean+nmdptc_mean.wt+nmdptc_mut.bool+nmdfs_max+nmdfs_n_decayed+nmdfs_frac_decayed+nmdfs_med+nmdfs_med.wt+nmdfs_mean+nmdfs_mean.wt+nmdfs_mut.bool+nmdns_max+nmdns_n_decayed+nmdns_frac_decayed+nmdns_med+nmdns_med.wt+nmdns_mean+nmdns_mean.wt+nmdns_mut.bool	auc.val:0.66;auc.cv:0.68;auc.cv.sd:0.10;oob:0.37	cyt.cat~nmdptc_max+nmdptc_n_decayed+nmdptc_frac_decayed+nmdptc_med+nmdptc_med.wt+nmdptc_mean+nmdptc_mean.wt+nmdptc_mut.bool+nmdfs_max+nmdfs_n_decayed+nmdfs_frac_decayed+nmdfs_med+nmdfs_med.wt+nmdfs_mean+nmdfs_mean.wt+nmdfs_mut.bool+nmdns_max+nmdns_n_decayed+nmdns_frac_decayed+nmdns_med+nmdns_med.wt+nmdns_mean+nmdns_mean.wt+nmdns_mut.bool	auc.val:0.46;auc.cv:0.47;auc.cv.sd:0.15;oob:0.56	cyt.cat~nmdptc_max+nmdptc_n_decayed+nmdptc_frac_decayed+nmdptc_med+nmdptc_med.wt+nmdptc_mean+nmdptc_mean.wt+nmdptc_mut.bool+nmdfs_max+nmdfs_n_decayed+nmdfs_frac_decayed+nmdfs_med+nmdfs_med.wt+nmdfs_mean+nmdfs_mean.wt+nmdfs_mut.bool+nmdns_max+nmdns_n_decayed+nmdns_frac_decayed+nmdns_med+nmdns_med.wt+nmdns_mean+nmdns_mean.wt+nmdns_mut.bool	auc.val:0.39;auc.cv:0.44;auc.cv.sd:0.18;oob:0.63	cyt.cat~nmdptc_max+nmdptc_n_decayed+nmdptc_frac_decayed+nmdptc_med+nmdptc_med.wt+nmdptc_mean+nmdptc_mean.wt+nmdptc_mut.bool+nmdfs_max+nmdfs_n_decayed+nmdfs_frac_decayed+nmdfs_med+nmdfs_med.wt+nmdfs_mean+nmdfs_mean.wt+nmdfs_mut.bool+nmdns_max+nmdns_n_decayed+nmdns_frac_decayed+nmdns_med+nmdns_med.wt+nmdns_mean+nmdns_mean.wt+nmdns_mut.bool	auc.val:0.59;auc.cv:0.61;auc.cv.sd:0.12;oob:0.41	cyt.cat~nmdptc_max+nmdptc_n_decayed+nmdptc_frac_decayed+nmdptc_med+nmdptc_med.wt+nmdptc_mean+nmdptc_mean.wt+nmdptc_mut.bool+nmdfs_max+nmdfs_n_decayed+nmdfs_frac_decayed+nmdfs_med+nmdfs_med.wt+nmdfs_mean+nmdfs_mean.wt+nmdfs_mut.bool+nmdns_max+nmdns_n_decayed+nmdns_frac_decayed+nmdns_med+nmdns_med.wt+nmdns_mean+nmdns_mean.wt+nmdns_mut.bool	auc.val:0.64;auc.cv:0.66;auc.cv.sd:0.11;oob:0.37	cyt.cat~nmdptc_max+nmdptc_n_decayed+nmdptc_frac_decayed+nmdptc_med+nmdptc_med.wt+nmdptc_mean+nmdptc_mean.wt+nmdptc_mut.bool+nmdfs_max+nmdfs_n_decayed+nmdfs_frac_decayed+nmdfs_med+nmdfs_med.wt+nmdfs_mean+nmdfs_mean.wt+nmdfs_mut.bool+nmdns_max+nmdns_n_decayed+nmdns_frac_decayed+nmdns_med+nmdns_med.wt+nmdns_mean+nmdns_mean.wt+nmdns_mut.bool	auc.val:0.72;auc.cv:0.72;auc.cv.sd:0.13;oob:0.36	cyt.cat~nmdptc_max+nmdptc_n_decayed+nmdptc_frac_decayed+nmdptc_med+nmdptc_med.wt+nmdptc_mean+nmdptc_mean.wt+nmdptc_mut.bool+nmdfs_max+nmdfs_n_decayed+nmdfs_frac_decayed+nmdfs_med+nmdfs_med.wt+nmdfs_mean+nmdfs_mean.wt+nmdfs_mut.bool+nmdns_max+nmdns_n_decayed+nmdns_frac_decayed+nmdns_med+nmdns_med.wt+nmdns_mean+nmdns_mean.wt+nmdns_mut.bool	auc.val:0.57;auc.cv:0.59;auc.cv.sd:0.15;oob:0.42	cyt.cat~nmdptc_max+nmdptc_n_decayed+nmdptc_frac_decayed+nmdptc_med+nmdptc_med.wt+nmdptc_mean+nmdptc_mean.wt+nmdptc_mut.bool+nmdfs_max+nmdfs_n_decayed+nmdfs_frac_decayed+nmdfs_med+nmdfs_med.wt+nmdfs_mean+nmdfs_mean.wt+nmdfs_mut.bool+nmdns_max+nmdns_n_decayed+nmdns_frac_decayed+nmdns_med+nmdns_med.wt+nmdns_mean+nmdns_mean.wt+nmdns_mut.bool	auc.val:0.61;auc.cv:0.65;auc.cv.sd:0.16;oob:0.46
bin_rf_msi	NA	NA	NA	NA	NA	NA	NA	NA	NA	NA	NA	NA	NA	NA	NA	NA	NA	NA	NA	NA	NA	NA	NA	NA	cyt.cat~msi	auc.val:0.41;auc.cv:0.61;auc.cv.sd:0.13;oob:0.43	NA	NA	cyt.cat~msi	auc.val:0.45;auc.cv:0.64;auc.cv.sd:0.18;oob:0.40
bin_rf_mut+NMD	cyt.cat~silent+missense+nonstop+nonsense+frameshift+total+nmdptc_max+nmdptc_n_decayed+nmdptc_frac_decayed+nmdptc_med+nmdptc_med.wt+nmdptc_mean+nmdptc_mean.wt+nmdptc_mut.bool+nmdfs_max+nmdfs_n_decayed+nmdfs_frac_decayed+nmdfs_med+nmdfs_med.wt+nmdfs_mean+nmdfs_mean.wt+nmdfs_mut.bool+nmdns_max+nmdns_n_decayed+nmdns_frac_decayed+nmdns_med+nmdns_med.wt+nmdns_mean+nmdns_mean.wt+nmdns_mut.bool	auc.val:0.66;auc.cv:0.64;auc.cv.sd:0.12;oob:0.33	cyt.cat~silent+missense+nonstop+nonsense+frameshift+total+nmdptc_max+nmdptc_n_decayed+nmdptc_frac_decayed+nmdptc_med+nmdptc_med.wt+nmdptc_mean+nmdptc_mean.wt+nmdptc_mut.bool+nmdfs_max+nmdfs_n_decayed+nmdfs_frac_decayed+nmdfs_med+nmdfs_med.wt+nmdfs_mean+nmdfs_mean.wt+nmdfs_mut.bool+nmdns_max+nmdns_n_decayed+nmdns_frac_decayed+nmdns_med+nmdns_med.wt+nmdns_mean+nmdns_mean.wt+nmdns_mut.bool	auc.val:0.67;auc.cv:0.69;auc.cv.sd:0.08;oob:0.39	cyt.cat~silent+missense+nonstop+nonsense+frameshift+total+nmdptc_max+nmdptc_n_decayed+nmdptc_frac_decayed+nmdptc_med+nmdptc_med.wt+nmdptc_mean+nmdptc_mean.wt+nmdptc_mut.bool+nmdfs_max+nmdfs_n_decayed+nmdfs_frac_decayed+nmdfs_med+nmdfs_med.wt+nmdfs_mean+nmdfs_mean.wt+nmdfs_mut.bool+nmdns_max+nmdns_n_decayed+nmdns_frac_decayed+nmdns_med+nmdns_med.wt+nmdns_mean+nmdns_mean.wt+nmdns_mut.bool	auc.val:0.56;auc.cv:0.57;auc.cv.sd:0.17;oob:0.43	cyt.cat~silent+missense+nonstop+nonsense+frameshift+total+nmdptc_max+nmdptc_n_decayed+nmdptc_frac_decayed+nmdptc_med+nmdptc_med.wt+nmdptc_mean+nmdptc_mean.wt+nmdptc_mut.bool+nmdfs_max+nmdfs_n_decayed+nmdfs_frac_decayed+nmdfs_med+nmdfs_med.wt+nmdfs_mean+nmdfs_mean.wt+nmdfs_mut.bool+nmdns_max+nmdns_n_decayed+nmdns_frac_decayed+nmdns_med+nmdns_med.wt+nmdns_mean+nmdns_mean.wt+nmdns_mut.bool	auc.val:0.72;auc.cv:0.76;auc.cv.sd:0.18;oob:0.31	cyt.cat~silent+missense+nonstop+nonsense+frameshift+total+nmdptc_max+nmdptc_n_decayed+nmdptc_frac_decayed+nmdptc_med+nmdptc_med.wt+nmdptc_mean+nmdptc_mean.wt+nmdptc_mut.bool+nmdfs_max+nmdfs_n_decayed+nmdfs_frac_decayed+nmdfs_med+nmdfs_med.wt+nmdfs_mean+nmdfs_mean.wt+nmdfs_mut.bool+nmdns_max+nmdns_n_decayed+nmdns_frac_decayed+nmdns_med+nmdns_med.wt+nmdns_mean+nmdns_mean.wt+nmdns_mut.bool	auc.val:0.83;auc.cv:0.82;auc.cv.sd:0.09;oob:0.22	cyt.cat~silent+missense+nonstop+nonsense+frameshift+total+nmdptc_max+nmdptc_n_decayed+nmdptc_frac_decayed+nmdptc_med+nmdptc_med.wt+nmdptc_mean+nmdptc_mean.wt+nmdfs_max+nmdfs_n_decayed+nmdfs_frac_decayed+nmdfs_med+nmdfs_med.wt+nmdfs_mean+nmdfs_mean.wt+nmdfs_mut.bool+nmdns_max+nmdns_n_decayed+nmdns_frac_decayed+nmdns_med+nmdns_med.wt+nmdns_mean+nmdns_mean.wt+nmdns_mut.bool	auc.val:0.66;auc.cv:0.64;auc.cv.sd:0.14;oob:0.37	cyt.cat~silent+missense+nonstop+nonsense+frameshift+total+nmdptc_max+nmdptc_n_decayed+nmdptc_frac_decayed+nmdptc_med+nmdptc_med.wt+nmdptc_mean+nmdptc_mean.wt+nmdptc_mut.bool+nmdfs_max+nmdfs_n_decayed+nmdfs_frac_decayed+nmdfs_med+nmdfs_med.wt+nmdfs_mean+nmdfs_mean.wt+nmdfs_mut.bool+nmdns_max+nmdns_n_decayed+nmdns_frac_decayed+nmdns_med+nmdns_med.wt+nmdns_mean+nmdns_mean.wt+nmdns_mut.bool	auc.val:0.81;auc.cv:0.81;auc.cv.sd:0.07;oob:0.26	cyt.cat~silent+missense+nonstop+nonsense+frameshift+total+nmdptc_max+nmdptc_n_decayed+nmdptc_frac_decayed+nmdptc_med+nmdptc_med.wt+nmdptc_mean+nmdptc_mean.wt+nmdptc_mut.bool+nmdfs_max+nmdfs_n_decayed+nmdfs_frac_decayed+nmdfs_med+nmdfs_med.wt+nmdfs_mean+nmdfs_mean.wt+nmdfs_mut.bool+nmdns_max+nmdns_n_decayed+nmdns_frac_decayed+nmdns_med+nmdns_med.wt+nmdns_mean+nmdns_mean.wt+nmdns_mut.bool	auc.val:0.66;auc.cv:0.66;auc.cv.sd:0.17;oob:0.39	cyt.cat~silent+missense+nonstop+nonsense+frameshift+total+nmdptc_max+nmdptc_n_decayed+nmdptc_frac_decayed+nmdptc_med+nmdptc_med.wt+nmdptc_mean+nmdptc_mean.wt+nmdptc_mut.bool+nmdfs_max+nmdfs_n_decayed+nmdfs_frac_decayed+nmdfs_med+nmdfs_med.wt+nmdfs_mean+nmdfs_mean.wt+nmdfs_mut.bool+nmdns_max+nmdns_n_decayed+nmdns_frac_decayed+nmdns_med+nmdns_med.wt+nmdns_mean+nmdns_mean.wt+nmdns_mut.bool	auc.val:0.64;auc.cv:0.67;auc.cv.sd:0.25;oob:0.42	cyt.cat~silent+missense+nonstop+nonsense+frameshift+total+nmdptc_max+nmdptc_n_decayed+nmdptc_frac_decayed+nmdptc_med+nmdptc_med.wt+nmdptc_mean+nmdptc_mean.wt+nmdptc_mut.bool+nmdfs_max+nmdfs_n_decayed+nmdfs_frac_decayed+nmdfs_med+nmdfs_med.wt+nmdfs_mean+nmdfs_mean.wt+nmdfs_mut.bool+nmdns_max+nmdns_n_decayed+nmdns_frac_decayed+nmdns_med+nmdns_med.wt+nmdns_mean+nmdns_mean.wt+nmdns_mut.bool	auc.val:0.50;auc.cv:0.50;auc.cv.sd:0.15;oob:0.49	cyt.cat~silent+missense+nonstop+nonsense+frameshift+total+nmdptc_max+nmdptc_n_decayed+nmdptc_frac_decayed+nmdptc_med+nmdptc_med.wt+nmdptc_mean+nmdptc_mean.wt+nmdptc_mut.bool+nmdfs_max+nmdfs_n_decayed+nmdfs_frac_decayed+nmdfs_med+nmdfs_med.wt+nmdfs_mean+nmdfs_mean.wt+nmdfs_mut.bool+nmdns_max+nmdns_n_decayed+nmdns_frac_decayed+nmdns_med+nmdns_med.wt+nmdns_mean+nmdns_mean.wt+nmdns_mut.bool	auc.val:0.62;auc.cv:0.61;auc.cv.sd:0.15;oob:0.46	cyt.cat~silent+missense+nonstop+nonsense+frameshift+total+nmdptc_max+nmdptc_n_decayed+nmdptc_frac_decayed+nmdptc_med+nmdptc_med.wt+nmdptc_mean+nmdptc_mean.wt+nmdptc_mut.bool+nmdfs_max+nmdfs_n_decayed+nmdfs_frac_decayed+nmdfs_med+nmdfs_med.wt+nmdfs_mean+nmdfs_mean.wt+nmdfs_mut.bool+nmdns_max+nmdns_n_decayed+nmdns_frac_decayed+nmdns_med+nmdns_med.wt+nmdns_mean+nmdns_mean.wt+nmdns_mut.bool	auc.val:0.66;auc.cv:0.67;auc.cv.sd:0.13;oob:0.37	cyt.cat~silent+missense+nonstop+nonsense+frameshift+total+nmdptc_max+nmdptc_n_decayed+nmdptc_frac_decayed+nmdptc_med+nmdptc_med.wt+nmdptc_mean+nmdptc_mean.wt+nmdptc_mut.bool+nmdfs_max+nmdfs_n_decayed+nmdfs_frac_decayed+nmdfs_med+nmdfs_med.wt+nmdfs_mean+nmdfs_mean.wt+nmdfs_mut.bool+nmdns_max+nmdns_n_decayed+nmdns_frac_decayed+nmdns_med+nmdns_med.wt+nmdns_mean+nmdns_mean.wt+nmdns_mut.bool	auc.val:0.73;auc.cv:0.74;auc.cv.sd:0.15;oob:0.34	cyt.cat~silent+missense+nonstop+nonsense+frameshift+total+nmdptc_max+nmdptc_n_decayed+nmdptc_frac_decayed+nmdptc_med+nmdptc_med.wt+nmdptc_mean+nmdptc_mean.wt+nmdptc_mut.bool+nmdfs_max+nmdfs_n_decayed+nmdfs_frac_decayed+nmdfs_med+nmdfs_med.wt+nmdfs_mean+nmdfs_mean.wt+nmdfs_mut.bool+nmdns_max+nmdns_n_decayed+nmdns_frac_decayed+nmdns_med+nmdns_med.wt+nmdns_mean+nmdns_mean.wt+nmdns_mut.bool	auc.val:0.57;auc.cv:0.62;auc.cv.sd:0.14;oob:0.44	cyt.cat~silent+missense+nonstop+nonsense+frameshift+total+nmdptc_max+nmdptc_n_decayed+nmdptc_frac_decayed+nmdptc_med+nmdptc_med.wt+nmdptc_mean+nmdptc_mean.wt+nmdptc_mut.bool+nmdfs_max+nmdfs_n_decayed+nmdfs_frac_decayed+nmdfs_med+nmdfs_med.wt+nmdfs_mean+nmdfs_mean.wt+nmdfs_mut.bool+nmdns_max+nmdns_n_decayed+nmdns_frac_decayed+nmdns_med+nmdns_med.wt+nmdns_mean+nmdns_mean.wt+nmdns_mut.bool	auc.val:0.65;auc.cv:0.65;auc.cv.sd:0.15;oob:0.41
bin_rf_mut+MSI	NA	NA	NA	NA	NA	NA	NA	NA	NA	NA	NA	NA	NA	NA	NA	NA	NA	NA	NA	NA	NA	NA	NA	NA	cyt.cat~silent+missense+nonstop+nonsense+frameshift+total+msi	auc.val:0.67;auc.cv:0.68;auc.cv.sd:0.09;oob:0.36	NA	NA	cyt.cat~silent+missense+nonstop+nonsense+frameshift+total+msi	auc.val:0.66;auc.cv:0.69;auc.cv.sd:0.18;oob:0.40
bin_rf_NMD+MSI	NA	NA	NA	NA	NA	NA	NA	NA	NA	NA	NA	NA	NA	NA	NA	NA	NA	NA	NA	NA	NA	NA	NA	NA	cyt.cat~nmdptc_max+nmdptc_n_decayed+nmdptc_frac_decayed+nmdptc_med+nmdptc_med.wt+nmdptc_mean+nmdptc_mean.wt+nmdptc_mut.bool+nmdfs_max+nmdfs_n_decayed+nmdfs_frac_decayed+nmdfs_med+nmdfs_med.wt+nmdfs_mean+nmdfs_mean.wt+nmdfs_mut.bool+nmdns_max+nmdns_n_decayed+nmdns_frac_decayed+nmdns_med+nmdns_med.wt+nmdns_mean+nmdns_mean.wt+nmdns_mut.bool+msi	auc.val:0.71;auc.cv:0.73;auc.cv.sd:0.10;oob:0.35	NA	NA	cyt.cat~nmdptc_max+nmdptc_n_decayed+nmdptc_frac_decayed+nmdptc_med+nmdptc_med.wt+nmdptc_mean+nmdptc_mean.wt+nmdptc_mut.bool+nmdfs_max+nmdfs_n_decayed+nmdfs_frac_decayed+nmdfs_med+nmdfs_med.wt+nmdfs_mean+nmdfs_mean.wt+nmdfs_mut.bool+nmdns_max+nmdns_n_decayed+nmdns_frac_decayed+nmdns_med+nmdns_med.wt+nmdns_mean+nmdns_mean.wt+nmdns_mut.bool+msi	auc.val:0.60;auc.cv:0.65;auc.cv.sd:0.16;oob:0.44
